# Supplementary material for: Does vestibular rehabilitation improve postural control of subjects with chronic subjective dizziness?
Source: PLoS One. 2020 Sep 2;15(9):e0238436. doi: 10.1371/journal.pone.0238436 (PMC7467293; doi:10.1371/journal.pone.0238436)
Supplement: S1 Data — (XLSX) [file pone.0238436.s001.xlsx]

## Sheet: Sheet1
Number of Subject	Gender	Age	PRE-SOM	PRE-VIS	PRE-VEST	PRE-PREF	PRE-COMP	ET1-1	ET1-2	ET1-3	ET2-1	ET2-2	ET2-3	ET3-1	ET3-2	ET3-3	ET4-1	ET4-2	ET4-3	ET5-1	ET5-2	ET5-3	ET6-1	ET6-2	ET6-3	SOT1	SOT2	SOT3	SOT4	SOT5	SOT6	POST-SOM	POST-VIS	POST-VEST	POST-PREF	POST-COMP	ET1-1	ET1-2	ET1-3	ET2-1	ET2-2	ET2-3	ET3-1	ET3-2	ET3-3	ET4-1	ET4-2	ET4-3	ET5-1
1	2	57	1	1	1	2	73	91	95	95	90	88	89	85	92	85	76	86	76	49	77	63	39	42	42	93.6667	89	87.3333	79.3333	63	41	1	1	1	1	82	91	91	91	91	91	91	95	94	95	91	84	91	60
2	2	62	1	2	1	1	74	94	95	94	95	94	94	92	93	92	59	82	76	58	70	63	57	43	55	94.3333	94.3333	92.3333	72.3333	63.6667	51.6667	1	1	1	1	81	94	96	97	94	93	94	90	96	96	57	83	73	67
3	1	33	1	2	2	1	72	96	96	98	91	95	96	90	95	92	81	66	65	56	43	57	63	70	44	96.6667	94	92.3333	70.6667	52	59	1	1	1	1	88	93	93	93	94	97	97	95	95	95	88	88	88	85
4	1	55	1	2	2	1	50	91	94	91	89	86	84	84	70	88	50	46	46	44	0	0	38	0	0	92	86.3333	80.6667	47.3333	14.6667	12.6667	1	2	1	2	61	94	92	94	91	87	91	84	85	86	63	48	59	53
5	1	27	1	2	2	1	67	97	92	96	92	92	89	84	89	91	59	69	63	0	47	41	65	76	73	95	91	88	63.6667	29.3333	71.3333	1	1	1	1	78	95	91	90	88	95	91	87	93	95	88	76	71	66
6	1	44	2	2	2	2	27	78	82	84	43	47	43	28	37	33	40	0	28	27	29	0	12	25	0	81.3333	44.3333	32.6667	22.6667	18.6667	12.3333	1	1	2	1	64	96	92	93	88	85	88	64	86	84	76	66	79	17
7	1	30	1	1	2	2	57	91	90	96	93	89	89	90	90	90	64	80	86	22	50	38	0	0	0	92.3333	90.3333	90	76.6667	36.6667	0	1	1	1	2	66	92	96	95	90	90	94	86	88	95	77	78	79	64
8	2	63	1	2	2	1	55	92	89	89	88	89	88	87	87	87	28	53	28	24	58	24	0	34	52	90	88.3333	87	36.3333	35.3333	28.6667	1	1	1	1	75	95	92	96	94	90	97	88	90	92	54	76	82	50
9	2	22	1	2	1	1	69	97	97	97	87	95	87	91	91	91	80	58	68	77	49	40	34	50	50	97	89.6667	91	68.6667	55.3333	44.6667	1	1	1	1	77	97	95	97	94	95	96	96	94	96	77	94	94	53
10	2	48	1	1	1	2	73	97	96	96	95	95	95	90	96	90	69	90	81	51	61	78	0	71	69	96.3333	95	92	80	63.3333	46.6667	1	1	1	1	85	94	96	96	96	94	96	88	93	93	85	90	90	67
11	1	36	1	2	1	2	62	90	92	95	91	94	91	60	94	93	78	52	52	57	61	62	1	42	36	92.3333	92	82.3333	60.6667	60	26.3333	1	1	1	1	75	87	95	95	94	95	91	89	93	95	79	82	85	36
12	2	35	1	2	1	1	66	86	93	85	92	91	93	68	67	94	68	62	56	75	52	44	56	41	60	88	92	76.3333	62	57	52.3333	1	1	1	1	71	95	95	96	92	89	91	93	94	93	75	76	80	50
13	1	29	1	2	2	1	60	97	96	95	90	93	94	92	96	95	25	84	82	0	25	51	0	37	69	96	92.3333	94.3333	63.6667	25.3333	35.3333	1	1	1	1	67	95	94	94	95	93	92	90	93	92	75	70	71	58
14	1	29	2	2	2	2	42	79	84	79	68	62	62	58	53	53	41	34	34	31	21	31	19	14	19	80.6667	64	54.6667	36.3333	27.6667	17.3333	1	2	2	1	59	93	87	93	89	86	89	82	74	82	54	57	57	41
15	1	42	1	2	2	1	58	94	95	94	92	89	89	95	92	92	58	65	69	0	0	39	51	49	49	94.3333	90	93	64	13	49.6667	1	1	1	1	73	92	97	97	94	94	94	84	87	88	64	83	71	53
16	1	66	1	2	1	2	69	93	90	96	85	91	87	86	84	88	58	66	78	66	66	74	67	0	54	93	87.6667	86	67.3333	68.6667	40.3333	1	1	1	1	76	92	89	93	90	92	90	91	89	88	75	83	77	69
17	1	63	1	2	2	1	69	93	96	93	93	93	93	95	91	91	60	86	84	0	72	72	0	68	74	94	93	92.3333	76.6667	48	47.3333	1	2	1	1	72	95	96	96	93	93	93	92	96	96	72	68	80	60
18	1	53	1	2	1	1	76	97	95	95	92	91	91	92	92	92	65	61	62	75	70	78	60	73	60	95.6667	91.3333	92	62.6667	74.3333	64.3333	1	1	1	1	81	97	96	97	95	98	98	86	94	94	71	79	79	62
19	1	36	1	2	2	1	46	93	94	96	89	81	88	79	77	77	36	42	33	0	42	33	0	35	15	94.3333	86	77.6667	37	25	16.6667	1	1	1	1	80	96	95	96	90	92	92	92	93	93	81	86	86	69
20	1	54	1	2	2	2	60	95	95	95	89	94	89	91	90	90	46	53	70	56	39	48	0	35	35	95	90.6667	90.3333	56.3333	47.6667	23.3333	1	1	1	1	75	93	96	96	92	93	93	90	94	94	85	61	83	65
21	1	41	1	2	2	1	54	93	97	93	90	93	90	91	96	91	26	20	20	33	35	33	21	33	21	94.3333	91	92.6667	22	33.6667	25	1	2	2	1	57	96	96	96	95	96	96	83	87	87	28	42	35	55
22	1	53	1	2	2	1	62	90	92	90	91	88	88	84	90	84	63	79	64	0	73	53	0	68	58	90.6667	89	86	68.6667	42	42	1	2	1	1	72	93	95	95	94	93	94	86	90	90	71	68	78	41
23	1	86	1	2	2	1	53	85	89	85	89	88	88	93	93	93	56	52	47	0	0	0	54	67	54	86.3333	88.3333	93	51.6667	0	58.3333	1	1	1	1	78	92	94	94	92	93	93	93	93	93	74	80	80	61
24	1	19	1	1	2	2	58	93	95	93	95	92	92	84	81	85	65	80	73	0	24	45	29	0	0	93.6667	93	83.3333	72.6667	23	9.66667	1	1	1	1	76	93	94	94	94	94	94	95	89	95	65	73	72	60
25	1	31	1	1	2	1	74	95	96	95	91	90	90	92	93	92	76	80	76	51	45	45	44	74	54	95.3333	90.3333	92.3333	77.3333	47	57.3333	1	1	1	1	88	90	94	94	95	93	93	92	94	94	85	83	85	86
26	2	66	1	2	2	1	47	93	95	93	88	93	88	86	96	86	20	30	31	17	21	20	34	42	32	93.6667	89.6667	89.3333	27	19.3333	36	1	2	1	1	60	78	91	91	93	93	93	88	93	93	69	49	69	45
27	1	42	2	2	2	2	52	92	95	92	91	80	75	78	48	72	58	44	31	48	38	46	28	45	20	93	82	66	44.3333	44	31	1	1	1	1	73	93	93	93	88	94	91	95	89	90	77	77	75	64
28	1	45	1	1	2	2	66	95	95	95	90	89	91	89	91	90	78	77	80	36	44	70	0	43	41	95	90	90	78.3333	50	28	1	1	1	1	74	92	93	93	94	94	94	86	95	93	90	90	85	34
29	1	50	1	1	2	1	71	94	96	97	95	89	90	88	96	90	63	83	81	30	60	43	62	53	58	95.6667	91.3333	91.3333	75.6667	44.3333	57.6667	1	1	1	1	80	94	96	95	90	89	95	92	91	93	74	86	88	64
30	2	52	1	2	2	1	67	97	98	97	96	96	96	94	96	94	43	79	38	63	47	48	54	50	50	97.3333	96	94.6667	53.3333	52.6667	51.3333	1	1	1	1	87	97	96	97	95	96	95	95	94	95	83	88	88	68
31	1	37	2	2	2	2	42	85	89	91	82	75	78	55	54	63	36	69	75	18	10	26	1	17	4	88.3333	78.3333	57.3333	60	18	7.33333	1	2	1	1	71	91	87	94	92	86	91	91	94	86	58	69	72	73
32	2	68	1	2	2	1	66	94	95	96	83	90	93	79	95	82	59	75	75	48	51	50	19	58	53	95	88.6667	85.3333	69.6667	49.6667	43.3333	1	2	1	1	69	95	93	95	86	91	91	86	89	89	69	63	73	58
33	2	49	1	1	1	2	71	94	92	92	95	95	95	84	92	84	61	91	61	65	46	46	52	28	28	92.6667	95	86.6667	71	52.3333	36	1	1	1	1	79	93	94	94	93	95	95	92	96	96	80	83	83	45
34	1	75	1	2	2	1	54	94	96	94	95	95	95	88	93	88	54	60	60	15	23	48	21	15	31	94.6667	95	89.6667	58	28.6667	22.3333	1	2	1	1	73	95	96	97	92	94	92	93	92	96	6	87	76	66
35	1	34	1	1	2	1	67	92	86	86	89	75	75	70	79	70	73	79	73	54	33	33	52	56	52	88	79.6667	73	75	40	53.3333	1	1	1	1	78	93	95	94	84	87	92	78	88	85	78	75	83	73
36	2	77	1	1	2	1	49	89	90	91	88	90	88	72	87	87	74	72	72	0	49	0	0	0	0	90	88.6667	82	72.6667	16.3333	0	1	1	1	1	75	94	94	94	86	89	83	87	91	93	86	80	87	72
37	2	69	1	1	1	2	65	96	93	96	90	91	96	88	88	93	70	90	85	39	54	63	0	0	59	95	92.3333	89.6667	81.6667	52	19.6667	1	1	1	1	80	91	96	96	94	93	90	96	89	96	73	94	94	62
38	2	36	1	1	2	2	64	92	97	94	91	92	89	93	92	91	70	79	74	50	49	40	23	27	26	94	91.3333	84.3333	67.6667	37.3333	25.3333	1	1	1	1	72	91	95	95	95	94	95	91	96	95	57	79	81	56
39	2	77	1	1	2	1	57	85	91	89	87	90	82	86	91	84	67	73	75	59	0	0	0	49	44	88.3333	86.3333	87	71.6667	19.6667	31	1	1	1	1	68	94	90	93	87	89	89	87	95	93	86	85	83	86
40	2	47	1	2	2	1	53	92	93	92	90	90	90	92	89	89	44	75	80	16	35	37	7	6	28	92.3333	90	90	66.3333	29.3333	13.6667	1	1	1	1	75	89	88	89	93	91	94	88	94	95	84	84	81	52
41	1	46	1	1	2	1	74	93	91	94	92	93	92	94	96	95	69	90	87	49	49	53	54	48	68	92.6667	92.3333	95	82	50.3333	56.6667	1	1	1	1	83	93	96	96	92	93	94	92	93	90	88	88	92	76
42	1	45	1	2	2	2	51	90	91	90	82	81	81	77	64	64	59	40	40	34	37	37	4	26	26	90.3333	81.3333	68.3333	46.3333	36	18.6667	1	1	1	1	82	96	91	95	88	87	92	90	93	90	92	90	76	75
43	1	72	1	2	2	1	45	91	85	85	88	81	81	92	89	89	44	52	44	0	0	0	0	0	0	87	83.3333	90	46.6667	0	0	1	2	2	1	54	93	89	93	90	84	90	88	93	93	28	62	62	1
44	2	38	1	2	2	1	65	95	94	94	96	95	95	87	94	87	57	80	69	38	51	53	0	83	42	94.3333	95.3333	89.3333	68.6667	47.3333	41.6667	1	1	1	1	77	92	93	93	92	92	92	89	92	92	84	84	84	58
45	1	31	1	2	2	1	52	94	96	95	93	93	73	59	56	88	49	30	49	56	0	50	46	31	39	95	86.3333	67.6667	42.6667	35.3333	38.6667	1	1	1	1	85	94	98	98	97	97	96	95	94	95	87	98	87	84
46	1	42	1	2	2	1	64	96	96	96	96	94	94	91	92	91	58	89	60	0	0	60	55	73	55	96	94.6667	91.3333	69	20	61	1	1	1	1	85	94	95	95	94	94	94	93	96	96	74	92	92	82
47	2	73	1	2	1	2	55	89	89	89	85	89	85	82	92	82	47	77	38	61	56	56	0	0	35	89	86.3333	85.3333	54	57.6667	11.6667	1	1	1	1	63	93	95	95	92	90	92	91	93	93	66	75	82	52
48	1	38	1	2	1	1	71	97	94	95	94	95	94	93	95	93	69	77	60	57	58	65	41	54	44	95.3333	94.3333	93.6667	68.6667	60	46.3333	1	1	1	1	78	94	96	96	94	90	92	95	93	90	62	81	69	81
49	1	44	2	2	2	1	26	84	79	80	53	49	42	37	37	37	33	0	0	15	0	15	25	0	25	81	48	37	11	10	16.6667	1	1	1	1	72	89	93	91	92	90	94	90	79	86	67	78	85	57
50	1	61	1	2	2	1	51	93	90	91	90	86	90	80	78	80	49	55	44	50	0	0	46	0	0	91.3333	88.6667	79.3333	49.3333	16.6667	15.3333	1	2	2	1	60	90	91	92	94	86	86	79	76	72	61	49	43	48
51	1	45	1	1	2	1	68	95	94	89	92	95	92	90	92	95	67	85	82	22	61	59	18	70	30	92.6667	93	92.3333	78	47.3333	39.3333	1	1	1	1	76	96	97	97	92	90	91	92	87	91	80	71	69	76
52	2	38	2	1	1	1	44	95	94	96	77	78	77	90	73	65	18	68	36	0	21	0	25	36	19	95	77.3333	76	40.6667	7	26.6667	1	2	1	1	79	97	96	97	86	89	89	95	93	95	64	76	76	80
53	2	60	1	1	2	1	67	90	92	90	93	91	91	83	78	94	63	76	77	44	0	66	58	55	55	90.6667	91.6667	85	72	36.6667	56	1	1	2	1	73	94	96	96	87	94	94	81	95	89	71	88	88	35
54	1	24	1	2	2	1	60	97	97	97	92	94	92	90	93	90	57	54	42	42	24	43	35	45	64	97	92.6667	91	51	36.3333	48	1	1	1	1	82	96	95	96	93	93	93	91	94	94	83	92	92	75
55	1	37	1	1	2	2	53	91	92	91	83	86	82	77	94	78	66	68	71	45	20	19	7	11	15	91.3333	83.6667	83	68.3333	28	11	1	1	2	1	68	93	95	95	93	94	94	83	94	93	91	73	86	59
56	1	46	1	2	2	2	39	92	96	92	83	87	92	0	79	87	48	68	48	0	0	0	0	0	0	93.3333	87.3333	55.3333	54.6667	0	0	1	1	1	1	74	89	94	93	87	87	87	90	83	90	86	86	86	50
57	1	39	1	1	2	1	74	96	95	97	94	95	96	95	97	93	73	82	91	52	52	49	28	59	75	96	95	95	82	51	54	1	1	1	1	74	96	94	94	92	95	96	93	95	91	69	88	89	54
58	1	49	1	1	2	1	69	96	96	97	96	96	97	97	97	94	86	86	92	0	46	62	0	72	48	96.3333	96.3333	96	88	36	40	1	1	1	1	86	96	97	97	95	96	95	93	95	96	85	91	90	83
59	1	29	1	2	1	1	64	90	86	86	83	83	83	79	78	78	39	69	39	58	54	54	34	53	34	87.3333	83	78.3333	49	55.3333	40.3333	1	2	1	1	65	94	86	94	92	92	92	89	89	89	41	62	49	51
60	1	45	1	2	2	2	46	96	94	93	95	93	90	70	88	93	60	25	23	0	46	0	0	0	0	94.3333	92.6667	83.6667	36	15.3333	0	1	1	1	1	84	94	92	94	96	92	96	94	91	94	75	66	77	73
61	2	43	2	2	1	2	52	89	95	95	81	82	80	43	51	69	55	57	66	33	63	66	0	0	0	93	81	54.3333	59.3333	54	0	1	1	2	1	64	85	95	93	93	88	93	80	81	81	64	78	78	49
62	1	49	1	2	2	2	49	96	92	92	90	90	90	83	83	79	55	0	66	43	0	45	0	0	0	93.3333	90	81.6667	40.3333	29.3333	0	1	1	1	1	75	95	96	96	90	95	95	89	90	86	76	78	78	48
63	1	44	1	1	2	1	71	94	95	95	91	89	93	94	92	88	81	84	81	0	65	62	28	60	76	94.6667	91	91.3333	82	42.3333	54.6667	1	1	1	1	83	94	95	93	91	92	95	91	95	88	79	88	85	77
64	1	19	1	2	2	2	53	93	94	92	92	94	92	92	95	93	33	42	58	52	23	52	3	0	15	93	92.6667	93.3333	44.3333	42.3333	6	1	1	1	1	73	90	95	95	90	92	92	89	93	92	75	71	64	37
65	1	46	2	2	2	2	53	95	95	93	85	78	71	75	58	63	52	53	55	0	59	54	0	42	53	94.3333	78	65.3333	53.3333	37.6667	31.6667	1	1	1	1	75	96	93	95	86	91	88	89	90	90	74	86	74	66
66	2	20	1	1	2	1	66	92	94	92	87	93	87	90	89	89	84	86	84	30	10	10	36	47	36	92.6667	89	89.3333	84.6667	16.6667	39.6667	1	1	2	1	71	94	94	94	82	82	80	87	89	88	85	80	86	42
67	2	73	1	2	2	1	57	93	93	93	88	91	88	84	91	84	57	78	62	0	26	0	42	61	42	93	89	86.3333	65.6667	8.66667	48.3333	1	2	1	1	69	96	90	96	91	91	91	88	88	88	49	71	77	34
68	2	41	1	1	2	1	53	91	86	89	84	84	78	83	85	85	74	84	83	0	16	0	0	66	0	88.6667	82	84.3333	80.3333	5.33333	22	1	1	1	1	67	89	95	95	78	87	87	89	87	85	87	86	89	63
69	2	74	1	1	2	1	69	94	94	93	86	86	90	79	91	87	83	66	84	0	69	70	44	61	53	93.6667	87.3333	85.6667	77.6667	46.3333	52.6667	1	1	1	1	66	92	89	92	87	77	87	81	79	84	81	66	77	58
70	1	43	1	2	1	1	74	97	95	95	94	94	94	95	89	94	65	64	69	66	71	58	64	50	60	94.6667	94.3333	82.6667	66.3333	64.3333	58	1	1	1	1	80	96	96	98	94	95	94	97	95	95	90	87	91	67
71	1	57	1	2	2	2	30	90	91	91	88	80	85	61	64	49	0	0	0	0	39	0	0	0	38	90.6667	84.3333	58	0	13	12.6667	1	1	1	1	80	97	94	95	93	92	95	91	95	90	90	87	81	56
72	2	37	1	2	2	1	53	94	95	94	85	87	85	88	94	95	0	72	75	21	22	21	22	0	0	94.3333	85.6667	92.3333	49	21.3333	7.33333	1	1	1	1	85	96	96	95	94	95	94	87	93	91	93	93	93	60
73	1	53	1	2	2	2	65	96	95	95	85	92	94	92	95	83	46	82	81	47	48	56	25	25	40	95.3333	90.3333	90	69.6667	50.3333	30	1	1	1	1	76	91	94	92	92	91	94	92	92	93	74	64	70	58
74	2	35	1	1	1	2	74	95	93	95	93	88	93	88	96	95	75	79	75	72	60	60	30	45	30	94.3333	91.3333	93	76.3333	64	35	1	1	1	1	80	93	96	91	88	92	96	88	89	91	81	89	75	63
75	2	74	2	2	1	1	62	89	89	89	69	74	69	68	70	71	34	74	71	52	52	52	51	42	42	89	70.6667	69.6667	59.6667	52	45	1	1	1	1	67	88	93	93	91	92	92	77	83	82	65	69	76	45
76	2	69	1	1	2	1	75	97	96	92	95	95	95	97	97	97	76	79	83	36	63	63	30	61	61	95	95	97	79.3333	54	50.6667	1	1	1	1	82	90	91	88	96	97	95	94	96	97	79	87	92	76
77	2	23	1	2	2	2	28	62	63	77	74	40	60	1	17	37	7	60	55	37	4	33	1	1	16	67.3333	58	18.3333	40.6667	24.6667	6	1	2	1	1	41	53	53	53	60	39	60	41	48	48	23	37	37	17
78	2	81	1	1	2	1	58	94	97	97	91	91	93	92	94	97	60	89	82	0	0	0	0	0	0	96	91.6667	94.3333	77	0	0	1	1	1	1	83	94	95	97	91	93	93	95	94	88	73	86	86	73
79	2	58	1	2	1	1	67	84	91	90	83	94	90	84	91	93	52	62	49	57	66	40	33	69	60	88.3333	89	89.3333	54.3333	54.3333	54	1	1	1	1	78	93	96	96	91	94	94	85	89	89	79	86	86	41
80	1	54	2	1	2	1	66	88	88	93	84	79	73	80	79	68	83	83	80	74	35	36	29	50	52	89.6667	78.6667	75.6667	82	48.3333	43.6667	1	1	1	1	76	84	90	80	86	80	76	71	81	82	73	82	81	47
81	1	51	1	2	2	2	57	91	93	91	92	88	88	84	90	83	69	63	63	24	45	63	0	13	20	91.6667	89.3333	85.6667	65	44	11	1	1	2	1	70	96	97	97	88	94	94	83	90	92	82	89	88	52
82	1	34	2	2	2	1	53	94	92	92	31	52	62	35	68	64	51	66	72	40	38	59	13	55	41	92.6667	48.3333	55.6667	63	45.6667	36.3333	1	1	1	1	78	96	93	96	93	94	94	88	90	90	67	82	87	57
83	1	50	1	2	2	2	54	89	91	91	92	94	94	70	80	94	59	75	63	29	24	44	10	10	13	90.3333	93.3333	81.3333	65.6667	32.3333	11	1	1	1	1	77	75	82	85	91	92	94	81	92	95	82	82	85	78
84	1	36	1	1	1	2	67	96	97	96	95	97	97	85	93	95	59	81	96	59	53	70	0	0	58	96.3333	96.3333	91	78.6667	60.6667	19.3333	1	1	1	1	76	96	96	97	88	91	94	93	93	96	64	81	85	61
85	1	36	1	2	2	1	68	94	95	84	95	96	92	93	92	94	71	40	60	47	49	47	48	59	65	91	94.3333	93	57	47.6667	57.3333	1	2	1	1	78	93	96	96	92	95	95	93	92	96	53	52	56	69
86	1	63	1	2	2	2	36	91	92	91	89	86	86	84	88	78	16	60	50	41	25	33	0	0	0	91.3333	87	83.3333	42	33	0	1	2	2	1	59	85	89	86	85	85	85	78	86	82	38	47	56	28
87	1	43	1	2	2	2	38	84	93	89	87	88	85	63	53	69	31	17	27	17	22	15	19	17	12	88.6667	86.6667	61.6667	25	18	16	1	1	2	1	60	95	90	96	92	81	81	64	74	58	82	84	64	39
88	1	39	1	1	2	2	52	93	95	92	85	82	85	68	72	80	62	90	67	0	31	29	0	0	0	93.3333	84	73.3333	73	20	0	1	1	2	1	63	95	94	95	89	93	93	70	67	73	71	77	77	39
89	2	45	1	1	2	1	78	95	94	94	88	91	88	95	95	95	87	74	74	39	53	39	79	79	79	94.3333	89	95	78.3333	43.6667	79	1	1	1	1	86	98	97	98	96	95	96	87	91	96	91	83	85	75
90	1	41	1	2	1	1	66	87	79	78	81	85	86	86	86	87	63	55	49	58	49	59	48	58	48	81.3333	84	86.3333	55.6667	55.3333	51.3333	1	1	1	1	68	91	83	91	78	80	80	85	79	85	78	56	78	41
91	2	81	1	2	1	1	62	95	96	96	92	92	87	87	95	90	75	80	70	35	0	0	22	0	0	95.6667	90.3333	90.6667	75	11.6667	7.33333	1	1	1	1	72	94	97	95	94	94	95	92	95	96	46	88	67	67
92	1	37	1	1	1	2	62	86	90	93	73	87	84	68	81	77	62	70	73	44	65	59	53	12	33	89.6667	81.3333	75.3333	68.3333	56	32.6667	1	1	1	1	72	92	95	94	89	81	90	82	85	78	74	58	58	49
93	1	52	1	2	2	1	68	96	97	96	94	93	93	97	94	94	72	64	51	54	41	31	56	63	56	96.3333	93.3333	95	62.3333	42	58.3333	1	1	1	1	82	94	97	97	90	92	95	92	95	97	72	81	86	84
94	2	40	1	1	2	1	67	86	96	94	95	93	93	78	95	95	59	83	77	43	47	60	18	55	40	92	93.6667	89.3333	73	50	37.6667	1	1	1	1	71	97	95	97	88	90	90	85	95	93	61	77	84	55
95	1	42	1	2	2	1	56	96	98	97	93	96	94	89	91	94	68	63	30	34	46	20	16	29	20	97	94.3333	91.3333	53.6667	33.3333	21.6667	1	1	1	1	77	93	95	97	93	94	96	91	93	94	71	83	87	34
96	1	20	2	2	2	2	50	88	92	87	89	92	43	57	80	71	63	73	49	36	29	30	28	24	0	89	74.6667	69.3333	61.6667	31.6667	17.3333	1	1	1	1	60	86	80	86	70	82	82	69	71	71	58	72	72	36
97	1	59	1	2	1	1	69	96	97	96	76	92	96	91	94	97	52	63	56	50	57	65	57	33	64	96.3333	88	94	57	57.3333	51.3333	1	1	1	1	76	96	96	95	95	95	97	96	91	96	51	91	83	51
98	2	48	1	1	2	2	57	92	94	92	93	91	91	85	89	88	86	81	81	67	0	0	0	0	0	92.6667	91.6667	87.3333	82.6667	22.3333	0	1	1	1	1	69	92	92	92	91	86	91	92	93	93	75	89	89	43
99	2	28	1	2	2	1	61	83	93	92	92	88	93	79	91	93	55	69	59	48	43	42	28	42	24	89.3333	91	87.6667	61	44.3333	31.3333	1	1	1	1	73	91	95	82	94	93	95	85	94	89	66	90	89	38
100	2	46	1	1	2	2	41	73	87	87	76	76	78	33	64	67	68	62	63	0	60	0	0	0	0	82.3333	76.6667	54.6667	64.3333	20	0	1	1	1	1	74	92	98	92	91	92	92	93	93	93	79	90	90	45
																										0	0	0	0	0	0
																										0	0	0	0	0	0
																										0	0	0	0	0	0
																										0	0	0	0	0	0
																										0	0	0	0	0	0
																										0	0	0	0	0	0
																										0	0	0	0	0	0
																										0	0	0	0	0	0
																										0	0	0	0	0	0
																										0	0	0	0	0	0
																										0	0	0	0	0	0
																										0	0	0	0	0	0
																										0	0	0	0	0	0
																										0	0	0	0	0	0
																										0	0	0	0	0	0
																										0	0	0	0	0	0
																										0	0	0	0	0	0
																										0	0	0	0	0	0
																										0	0	0	0	0	0
																										0	0	0	0	0	0
																										0	0	0	0	0	0
																										0	0	0	0	0	0
																										0	0	0	0	0	0
																										0	0	0	0	0	0
																										0	0	0	0	0	0
																										0	0	0	0	0	0
																										0	0	0	0	0	0
																										0	0	0	0	0	0
																										0	0	0	0	0	0
																										0	0	0	0	0	0
																										0	0	0	0	0	0
																										0	0	0	0	0	0
																										0	0	0	0	0	0
																										0	0	0	0	0	0
																										0	0	0	0	0	0
																										0	0	0	0	0	0
																										0	0	0	0	0	0
																										0	0	0	0	0	0
																										0	0	0	0	0	0
																										0	0	0	0	0	0
																										0	0	0	0	0	0
																										0	0	0	0	0	0
																										0	0	0	0	0	0
																										0	0	0	0	0	0
																										0	0	0	0	0	0
[truncated: 11 more columns]
